# Supplementary material for: Clinical Trial Design and Regulatory Requirements for Artificial Intelligence as a Medical Device: A PRISMA-ScR–Guided Scoping Review of Global Guidance and Evidence (2017–2025)
Source: J Clin Med. 2026 Mar 4;15(5):1937. doi: 10.3390/jcm15051937 (PMC12985890; doi:10.3390/jcm15051937)
Supplement: Supplementary file 1 [file jcm-15-01937-s001.zip]

Archive with 1 entries (1 files):
- jcm-4049086-supplementary.pdf
